# Supplementary material for: The Effect of Foliar Putrescine Application, Ammonium Exposure, and Heat Stress on Antioxidant Compounds in Cauliflower Waste
Source: Antioxidants (Basel). 2021 Apr 29;10(5):707. doi: 10.3390/antiox10050707 (PMC8147109; doi:10.3390/antiox10050707)
Supplement: Supplementary file 1 [file antioxidants-10-00707-s001.zip]

Archive with 1 entries (1 files):
- antioxidants-1178824-supplementary.pdf
